# Supplementary material for: The Risk Analyses of Lymph Node Metastasis and Recurrence for Submucosal Invasive Colorectal Cancer: Novel Criteria to Skip Completion Surgery
Source: Cancers (Basel). 2022 Feb 6;14(3):822. doi: 10.3390/cancers14030822 (PMC8834028; doi:10.3390/cancers14030822)
Supplement: Supplementary file 1 [file cancers-14-00822-s001.zip]

Archive with 1 entries (1 files):
- cancers-1554325-supplementary.pdf
